# Supplementary material for: Kinetic and Methodological Insights into Hydrophilic Drug Release from Mesoporous Silica Nanocarriers
Source: Pharmaceutics. 2025 May 25;17(6):694. doi: 10.3390/pharmaceutics17060694 (PMC12195950; doi:10.3390/pharmaceutics17060694)
Supplement: Supplementary file 1 [file pharmaceutics-17-00694-s001.zip]

Archive with 1 entries (1 files):
- pharmaceutics-3652397-supplementary.pdf
